# Supplementary material for: Oncogene Downregulation by Mahanine Suppresses Drug-Sensitive and Drug-Resistant Lung Cancer and Inhibits Orthotopic Tumor Progression
Source: Cancers (Basel). 2024 Oct 23;16(21):3572. doi: 10.3390/cancers16213572 (PMC11545155; doi:10.3390/cancers16213572)
Supplement: Supplementary file 1 [file cancers-16-03572-s001.zip]

Archive with 1 entries (1 files):
- cancers-3251161-supplementary.pdf
